# Supplementary material for: Preclinical Evaluation of Long-Acting Emtricitabine Semi-Solid Prodrug Nanoparticle Formulations
Source: Pharmaceutics. 2023 Jun 27;15(7):1835. doi: 10.3390/pharmaceutics15071835 (PMC10383755; doi:10.3390/pharmaceutics15071835)
Supplement: Supplementary file 1 [file pharmaceutics-15-01835-s001.zip]

Archive with 1 entries (1 files):
- pharmaceutics-2437549-supplementary.pdf
